# Supplementary material for: Spatial transcriptomics reveals gene expression characteristics in invasive micropapillary carcinoma of the breast
Source: Cell Death Dis. 2021 Nov 20;12(12):1095. doi: 10.1038/s41419-021-04380-6 (PMC8605000; doi:10.1038/s41419-021-04380-6)
Supplement: Supplementary file 9 — Table S1 [file 41419_2021_4380_MOESM9_ESM.xlsx]

## Sheet: Table S1
Table S1 qPCR protocol
Lid Temperature	Reaction Volume	Run Time
-	10μl	35min
Step	Temperature	Time
1	98°C	00:03:00
2	98°C	00:00:05
3	63°C, Read signal	00:00:30
4	Go to step 2, for a total of 25 cycles	-
