# Supplementary material for: Spatial transcriptomics reveals gene expression characteristics in invasive micropapillary carcinoma of the breast
Source: Cell Death Dis. 2021 Nov 20;12(12):1095. doi: 10.1038/s41419-021-04380-6 (PMC8605000; doi:10.1038/s41419-021-04380-6)
Supplement: Supplementary file 10 — Table S2 [file 41419_2021_4380_MOESM10_ESM.xlsx]

## Sheet: Table S2
Table S2 PCR protocol
Lid Temperature	Reaction Volume	Run Time
105°C	100 μl	~45-60 min
Step	Temperature	Time
1	98°C	00:03:00
2	98°C	00:00:15
3	63°C	00:00:20
4	72°C	00:01:00
5	Go to Step 2, Use the Cq Value as the total numbers of cycles.
6	72°C	00:01:00
7	4°C	Hold
