# Supplementary material for: Spatial transcriptomics reveals gene expression characteristics in invasive micropapillary carcinoma of the breast
Source: Cell Death Dis. 2021 Nov 20;12(12):1095. doi: 10.1038/s41419-021-04380-6 (PMC8605000; doi:10.1038/s41419-021-04380-6)
Supplement: Supplementary file 11 — Table S3 [file 41419_2021_4380_MOESM11_ESM.xlsx]

## Sheet: Table S1
Table S3 Clinicopathological information of the 4 IMPC patients
	P1	P2	P3	P4
Gender	female	female	female	female
Age	55	67	43	49
IMPC proportion	0.5	0.15	0.1	0.9
Tumor diameter	1.8cm	2.8cm	1.8cm	1.7cm
Tumor location	left breast	left breast	left breast	left breast
Operative technology	Modified radical mastectomy	Modified radical mastectomy	Modified radical mastectomy	Modified radical mastectomy
N stage	N1	N0	N0	N2
lymph vascular invasion	Yes	Yes	No	Yes
Stage	Ⅱ	Ⅱ~Ⅲ	Ⅲ	Ⅱ
Proportion of lymphocyte infiltration	0.1	0.05	0.1	<5%
ER	<1%	0.9	0.9	0.9
PR	<1%	0.1	0.85	0.7
HER-2	++	+	+	++
FISH	+	/	/	-
Ki-67	0.25	0.15	0.4	0.25
P53	0.9	<5%	<5%	<1%
CK5/6	0.1	<1%	<1%	<1%
EGFR	0.3	<1%	<1%	<1%
AR	0.8	0.6	0.4	0.8
