# Supplementary material for: Spatial transcriptomics reveals gene expression characteristics in invasive micropapillary carcinoma of the breast
Source: Cell Death Dis. 2021 Nov 20;12(12):1095. doi: 10.1038/s41419-021-04380-6 (PMC8605000; doi:10.1038/s41419-021-04380-6)
Supplement: Supplementary file 12 — Table S4 [file 41419_2021_4380_MOESM12_ESM.xlsx]

## Sheet: Table S2
Table S4 RINs values of the 4 IMPC samples
	Sample 1	Sample 2	Sample 3	Sample 4
RINs	7.46	6.67	7.46	7.8
rRNA Ratio	1.22	0.71	1.22	1.46
（28s/18s）
