# Supplementary material for: Spatial transcriptomics reveals gene expression characteristics in invasive micropapillary carcinoma of the breast
Source: Cell Death Dis. 2021 Nov 20;12(12):1095. doi: 10.1038/s41419-021-04380-6 (PMC8605000; doi:10.1038/s41419-021-04380-6)
Supplement: Supplementary file 13 — Table S5 [file 41419_2021_4380_MOESM13_ESM.xlsx]

## Sheet: Table S3
Table S5 Basic sequencing data of the 4 IMPC samples
	Sample 1	Sample 2	Sample 3	Sample 4
Numbers of raw reads	523240152	574141745	520694932	543022331
Numbers of genes	24814	22620	22763	22791
Numbers of spots under tissue	2559	1497	1082	2104
Median UMI counts per spot	25751	7878	36787.5	10610
Median genes per spot	6497	3502	7933	4303
Mean reads per spot	204471	383528	481234	258090
