# Supplementary material for: Spatial transcriptomics reveals gene expression characteristics in invasive micropapillary carcinoma of the breast
Source: Cell Death Dis. 2021 Nov 20;12(12):1095. doi: 10.1038/s41419-021-04380-6 (PMC8605000; doi:10.1038/s41419-021-04380-6)
Supplement: Supplementary file 14 — Table S6 [file 41419_2021_4380_MOESM14_ESM.xlsx]

## Sheet: Table S4
Table S6 The CD45, CD3, CD8, and CD20 protein expression levels and clinicopathological characteristics of 50 IMPC and 41 IDC-NOS patients.
	IMPC (50)	IDC-NOS (41)	P value
CD45			0.001
-	8	1
+	19	8
++	17	20
+++	6	12
CD3			< 0.001
-	13	4
+	25	10
++	10	20
+++	2	7
CD8			0.001
-	15	3
+	26	19
++	8	16
+++	1	3
CD20			0.089
-	35	22
+	14	16
++	1	3
+++	0	0
Age (years)			0.398
<50	20	12
≥50	30	29
pT			0.167
pT1	14	15
pT2	22	21
pT3	8	1
pTx	6	4
pN			0.021
pN0	12	21
pN1	11	10
pN2	11	4
pN3	13	3
pNx	3	3
ER			0.523
positive	40	29
negative	9	10
unknown	1	2
PR			0.543
positive	37	28
negative	12	10
unknown	1	3
HER-2			0.701
0 ~ (+)	31	29
(++)	10	7
(+++)	4	1
unknown	5	4
