# Supplementary material for: Spatial transcriptomics reveals gene expression characteristics in invasive micropapillary carcinoma of the breast
Source: Cell Death Dis. 2021 Nov 20;12(12):1095. doi: 10.1038/s41419-021-04380-6 (PMC8605000; doi:10.1038/s41419-021-04380-6)
Supplement: Supplementary file 15 — Table S7 [file 41419_2021_4380_MOESM15_ESM.xlsx]

## Sheet: Table S5
Table S7 CD3 and CD20 immunohistochemistry
	CD3					CD20
	-	+	++	+++		-	+	++	+++
IMPC (50)	13	25	10	2*		40	9	1	0*
IDC-NOS (41)	4	10	20	7#		22	16	3	0#
* p < 0.001, # p < 0.001 (Mann-Whitney U-test)
